# Supplementary material for: Stability of African Swine Fever Virus in Carcasses of Domestic Pigs and Wild Boar Experimentally Infected with the ASFV “Estonia 2014” Isolate
Source: Viruses. 2020 Oct 1;12(10):1118. doi: 10.3390/v12101118 (PMC7600355; doi:10.3390/v12101118)
Supplement: Supplementary file 1 [file viruses-12-01118-s001.zip]

Archive with 3 entries (3 files):
- Supplement/~$gures S1-3.docx
- Supplement/Figures S1-3.docx
- Supplement/Table S1.docx
